# Supplementary material for: Inhibition of ABCG2 by SCO-101 Enhances Chemotherapy Efficacy in Cancer
Source: Int J Mol Sci. 2025 Apr 17;26(8):3790. doi: 10.3390/ijms26083790 (PMC12027554; doi:10.3390/ijms26083790)
Supplement: Supplementary file 1 [file ijms-26-03790-s001.zip]

Archive with 1 entries (1 files):
- ijms-3513249-supplementary.pdf
